# Supplementary material for: Impact of the Food-Related Stress Conditions on the Expression of Enterotoxin Genes among Staphylococcus aureus
Source: Pathogens. 2023 Jul 19;12(7):954. doi: 10.3390/pathogens12070954 (PMC10383469; doi:10.3390/pathogens12070954)
Supplement: Supplementary file 1 [file pathogens-12-00954-s001.zip]

Archive with 1 entries (1 files):
- pathogens-2474415-supplementary.pdf
